# Supplementary material for: A Fundamental Study on a Porous Carbon Nanotubes Macroelectrode in Weakly Supported Electrolyte: A Novel Criterion for Distinguishing Diffusion Domains
Source: Int J Mol Sci. 2025 Aug 26;26(17):8262. doi: 10.3390/ijms26178262 (PMC12427835; doi:10.3390/ijms26178262)
Supplement: Supplementary file 1 [file ijms-26-08262-s001.zip]

Archive with 1 entries (1 files):
- ijms-3807307-supplementary.pdf
